# Supplementary material for: Investigation of the Effect of Exendin-4 on Oleic Acid-Induced Steatosis in HepG2 Cells Using Fourier Transform Infrared Spectroscopy
Source: Biomedicines. 2022 Oct 20;10(10):2652. doi: 10.3390/biomedicines10102652 (PMC9599706; doi:10.3390/biomedicines10102652)
Supplement: Supplementary file 1 [file biomedicines-10-02652-s001.zip]

Archive with 1 entries (1 files):
- biomedicines-1756644-supplementary.pdf
